# Supplementary material for: Enhanced carbon-sulfur cycling in the sediments of Arabian Sea oxygen minimum zone center
Source: Sci Rep. 2018 Jun 6;8:8665. doi: 10.1038/s41598-018-27002-2 (PMC5989202; doi:10.1038/s41598-018-27002-2)
Supplement: Supplementary file 2 — Dataset1 [file 41598_2018_27002_MOESM2_ESM.xlsx]

## Sheet: Sheet1
Supplementary Table S1 : Latitude, Longitude, Core length (m) and Water depth (mbsl) of the gravity
cores collected in this work.
Station	Latitude	Longitude	Core length (m)	Water depth (mbsl)
SSK42/1	16ᵒ 49.71’ N	71ᵒ 47.57’ E	1.5	1275
SSK42/2	16ᵒ 49.65’ N	71ᵒ 50.90’ E	2.55	1089
SSK42/3	16ᵒ 49.93’ N	71ᵒ 55.42’ E	3	753
SSK42/4	16ᵒ 49.94’ N	71ᵒ 56.84’ E	2.2	688
SSK42/5	16ᵒ 49.88’ N	71ᵒ 58.55’ E	2.9	580
SSK42/6	16ᵒ 50.03’ N	71ᵒ 59.50’ E	3	530
SSK42/7	16ᵒ 50.03’ N	72ᵒ 00.13’ E	2.65	396
SSK42/8	17ᵒ 02.98’ N	71ᵒ 56.41’ E	2.85	225
