# Supplementary material for: Enhanced carbon-sulfur cycling in the sediments of Arabian Sea oxygen minimum zone center
Source: Sci Rep. 2018 Jun 6;8:8665. doi: 10.1038/s41598-018-27002-2 (PMC5989202; doi:10.1038/s41598-018-27002-2)
Supplement: Supplementary file 3 — dataset 2 [file 41598_2018_27002_MOESM3_ESM.xls]

## Sheet: Sheet1
Supplementary Table 2 : Concentrations and isotope ratios of sediment organic matter and various porefluid
components
in the pore fluids. ND = non-detectable.
Sampling	Depth	TOC	TN	d13CTOC	HS-	SO42-	NH4+	DIC	CH4	δ13CCH4	δ13CDIC	d34SSO4	d34SHS
Site	(cmbsf)	wt%	wt%	‰VPDB	(µM)	(mM)	(µM)	(mM)	ppm	‰VPDB	‰VPDB	‰VCDT	‰VCDT
SSK-42/1	4	2.39236	0.25176	-21.196	- ND-	27.5614	80.1688	3.1659	- ND-		-1.6258	24.559
	10	2.75446	0.293049	-20.984	- ND-	26.8676	59.0717	3.2547	- ND-		-2.144	22.9131
	24	1.85212	0.180502	-20.803	- ND-	26.2358	198.312	3.3065	- ND-		-3.5108	26.2093
	40	1.34739	0.102807	-20.61	- ND-	25.0342	116.034	3.3244	- ND-		-7.7795	26.0455
	50	0.853505	0.0506702	-20.318	- ND-	25.4929	145.57	3.3203	- ND-		-4.2104	24.9095
	63	0.619711	0.0768583	-20.462	- ND-	23.2837	194.093	3.1236	- ND-		-5.7282	24.6176
	74	0.538951	0.0654824	-19.546	- ND-	23.7687	259.997	3.8163	- ND-			27.8531
	84	1.06621	0.0504618	-20.235	- ND-	24.1678	286.92	4.0123	- ND-		-6.2076	27.9204
	92	0.669854	0.0635432	-19.264	- ND-	23.3561	400.844	4.1138	- ND-		-7.295	26.9232
	102	1.13281	0.0826143	-19.65	- ND-	22.6538	405.063	4.4613	- ND-		-7.79448	27.6361
	117	0.940086	0.0776256	-19.797	- ND-	25.4107	360.76	4.8268	- ND-		-9.02025	30.2097
SSK-42/2	1	4.86771	0.528044	-21.02	- ND-	29.1786	219.409	2.9309	- ND-		-4.1796	24.0274
	15	4.42046	0.47316	-21.029	- ND-	26.6736	341.772	3.1642	- ND-		-10.6022	24.6534
	30				- ND-	27.495	362.869	3.6805	- ND-		-8.17815	26.2646
	45	4.194	0.428746	-21.453	- ND-	25.65	476.793	4.1016	- ND-		-9.16085	25.95
	60	3.34817	0.358379	-21.114	- ND-	25.7981	535.865	4.2976	- ND-		-9.26405	26.843
	75	2.78475	0.284773	-21.284	- ND-	22.8117	476.793	5.161	- ND-		-11.0204	30.2292
	90	2.65213	0.265352	-21.34	- ND-	25.5571	793.249	4.9423	- ND-		-12.9369	31.4781
	105	2.27987	0.222808	-21.222	- ND-	24.2596	776.371	5.4138	- ND-		-11.9163	33.0426
	120	1.99105	0.20251	-20.815	- ND-	22.6391	831.224	5.5179	- ND-		-12.158	33.3345
	135				- ND-	22.1865	624.473	5.8236	- ND-		-11.9674	33.9193
	150	1.20685	0.0942598	-20.486	- ND-	22.9931	698.312	6.1797	- ND-		-13.5114	32.3001
	165	1.25887	0.0712675	-20.693	- ND-	22.8586	1023.21		- ND-		-12.6156	32.5457
	180	0.910334	0.0772178	-21.099	- ND-	23.646	1141.35	6.1594	- ND-		-11.3777	33.0546
	195	0.819668	0.0516765	-20.219	- ND-	20.9778	687.764	7.3772	- ND-		-12.9772	36.3063
	210				- ND-	22.4463	858.65	7.2358	- ND-		-13.1455	35.9353
	225	0.543099	0.0487363	-20.171	- ND-	21.7054	919.831	7.6285	- ND-		-13.0618	37.5769
	240				- ND-	20.7212	978.903	7.7911	- ND-		-12.8195	38.4188
	255	0.828775	0.058642	-19.89	- ND-	18.3662	1329.11	7.9211	- ND-		-13.0818	39.7892
SSK-42/3	8	4.9987	0.508418	-21.46	- ND-	28.3633		3.6033	- ND-		-5.66407	23.6796
	20	4.75726	0.520396	-21.486	- ND-	28.1744	149.789	4.1756	- ND-		-8.44637	23.6741
	35	4.41174	0.481728	-21.589	- ND-	27.7705	237.342	4.7236	- ND-		-8.85417	25.8573
	50	3.97829	0.370255	-21.515	- ND-	27.0146	221.519	5.1602	- ND-		-9.24072	26.3648
	65	3.52259	0.272851	-21.253	- ND-	24.906	206.751	5.9131	- ND-		-8.45552	28.8932
	80	2.87848	0.250519	-21.305	- ND-	25.5519	336.775	4.435	- ND-		-7.56962	29.633
	95	2.2728	0.22766	-21.147	- ND-	24.1873	554.43	6.7195	- ND-		-8.67042	30.5855
	110	2.26517	0.226962	-20.838	- ND-	22.3933	458.228	7.3	- ND-		-9.57597	31.996
	125	1.46881	0.134638	-21.304	- ND-	21.677	478.903	7.6317	- ND-		-8.49202	32.2957
	140	1.75776	0.144421	-20.792	- ND-	21.5249	698.734	7.7463	- ND-		-9.20982	32.3467
	150	1.57834	0.136489	-21.074	- ND-	21.1966	829.091	7.7634	- ND-		-8.91797	36.2551
	165	1.39286	0.110789	-20.609	- ND-	21.0161	1162.03	8.1724	- ND-		-8.80777	35.6314
	180	1.72257	0.140481	-20.819	- ND-	20.0741	1190.3	8.7358	- ND-		-9.46607	34.6659
	195	1.41125	0.127736	-21.067	- ND-	19.4961	924.035	8.2854	- ND-		-10.7246	34.736
	210	1.52104	0.145195	-21.079	- ND-	19.0512	961.214	9.1154	- ND-		-10.2617	34.8412
	225	1.26356	0.121622	-20.801	- ND-	18.1918	747.257	9.4089	- ND-		-10.1055	36.6737
	240	1.56619	0.121015	-21.218	- ND-	18.0735	1018.99	8.6854	- ND-		-10.4628	40.2215
	255	1.53155	0.144889	-20.918	- ND-	19.3964	1011.23	10.1797	- ND-		-9.91237	39.5784
	270	1.39053	0.130094	-21.337	- ND-	17.4143	989.452	11.0138	- ND-		-12.2022	40.3892
	285	1.5901	0.134793	-20.91	- ND-	17.3391	1175.53	11.013	- ND-		-9.36727	39.0115
	296				- ND-	16.633	924.473	10.1858	- ND-		-9.60382	38.8866
Sampling	Depth	TOC	TN	d13CTOC	HS-	SO42-	NH4+	DIC	CH4	δ13CCH4	δ13CDIC	d34SSO4	d34SHS
Site	(cmbsf)	wt%	wt%	‰VPDB	(µM)	(mM)	(µM)	(mM)	ppm	‰VPDB	‰VPDB	‰VCDT	‰VCDT
SSK-42/4	4	3.89887	0.340461	-21.521	- ND-	24.9556	1210.13	6.8992	- ND-		-13.1135	28.6975
	20	4.21525	0.341217	-21.415	- ND-	21.1568	1688.61	8.2764	- ND-		-14.2885	32.5646
	35				- ND-	21.1288	1013.08	8.678	- ND-			30.0149
	50	3.35568	0.26278	-21.006	- ND-	20.0486	863.924	9.3919	- ND-			31.9849
	65				- ND-	18.9767	1159.28	10.0821	- ND-		-16.2265	35.1642
	80	3.17023	0.264206	-21.31	- ND-	17.5059	961.392	10.4683	- ND-			33.9132
	95	2.83008	0.25146	-21.206	- ND-	17.3958	990.928	11.3837	- ND-		-17.0403	35.2452
	110	2.86429	0.221112	-21.255	- ND-	16.8217	1052.95	9.9228	- ND-			35.2442
	125	2.55985	0.211072	-21.182	- ND-	13.8008	1360.13	12.235	- ND-		-17.866	37.2941
	140				- ND-	14.9695	1308.86	12.3447	- ND-		-18.4005	38.9462
	150	1.99794	0.1359	-21.162	- ND-	14.6158	1286.08	12.1244	- ND-			38.329
	160	2.36743	0.197561	-21.027	- ND-	13.2958	1379.75	10.8374	- ND-			41.4242
	175	2.37429	0.17689	-21.304	- ND-	14.0794	1721.52	12.4837	- ND-			38.8911
	190				- ND-	12.7817	2007.59	13.036	- ND-		-19.467	37.5799
	205	2.18846	0.187353	-21.146	- ND-	11.7541	1744.3	13.1016	- ND-			38.7534
	220	1.87456	0.138143	-21.004	- ND-	10.9884	1555.3	13.6447	- ND-		-20.3208	41.4396
SSK-42/5	1	4.61271	0.474871	-21.447	62.0819	28.8356	139.252	3.9382	- ND-		-5.8084	23.3764
	15	4.37409	0.389052	-21.412	57.264	27.9356	150.844	5.0171	- ND-		-9.5806	24.172
	30	4.0704	0.433505	-21.725	59.3288	25.7704	501.266	6.2821	- ND-		-13.1588	27.1372
	45	4.52309	0.494632	-21.671	61.3936	23.1922	386.076	7.0398	- ND-		-16.446	29.7078
	60	3.56362	0.421592	-21.591	99.2484	22.4571	641.772	8.0496	- ND-		-18.9267	30.5823
	75	3.19828	0.375844	-21.635	194.23	19.7155	746.835	8.7805	- ND-		-19.8573	32.1714
	90	4.36994	0.417927	-22.092	313.3	17.2669	682.279	9.6089	- ND-		-21.4183	36.7549
	105	4.12283	0.392389	-21.948	427.002	17.6498	958.699	10.265	- ND-		-21.618	33.6037
	120	3.20928	0.384537	-21.925	226.578	16.2797	1088.61	11.0317	- ND-		-23.1795	33.0546
	135	3.28605	0.367502	-21.945	254.935	15.8326	872.152	11.461	- ND-		-21.5403	35.0209
	145	3.65044	0.352648	-22.365	296.782	14.7989	948.101	11.3488	- ND-		-24.3608	35.7755
	160	3.09381	0.310167	-21.987	270.077	13.0228	1106.33	11.8594	- ND-		-24.8288	35.5128
	175	3.10871	0.303024	-21.693	183.905	13.0084	1006.33	12.0902	- ND-		-25.324	37.9991
	190	2.80439	0.243585	-21.745	154.31	11.043		12.6423	- ND-		-25.8128	40.8043
	205	2.32439	0.262257	-21.731	203.865	10.5552		12.7756	- ND-			38.7342
	220			-21.621	61.3936	9.6447	1248.1	13.3919	- ND-		-27.3708	39.0779
	235	2.00691	0.17955	-21.317	54.5109	8.3577	1286.08	13.6244	- ND-		-28.293	41.374
	250	1.74048	0.153039	-21.248	58.6405	6.6526	1526.58	14.174	- ND-		-29.071	41.8745
	265	1.63495	0.146222	-21.693			1549.37	14.6106	- ND-		-29.8373	44.1954
	280	1.21065	0.120725	-20.994	54.5109	4.3842	1596.47	14.9715	- ND-		-30.7206	45.9034
Sampling	Depth	TOC	TN	d13CTOC	HS-	SO42-	NH4+	DIC	CH4	δ13CCH4	δ13CDIC	d34SSO4	d34SHS
Site	(cmbsf)	wt%	wt%	‰VPDB	(µM)	(mM)	(µM)	(mM)	ppm	‰VPDB	‰VPDB	‰VCDT	‰VCDT
SSK-42/6	1	2.44069	0.268948	-21.095	0	27.6718	382.49	3.842	- ND-		-8.9478	23.4154	ND
	15	3.7323	0.340097	-21.456	0	25.4969		5.0976	- ND-		-14.9431	24.6848	ND
	30	3.37138	0.369769	-20.783	321.325	26.6722	599.578	6.004	- ND-		-16.1765	28.2268	-21.088	49.3148
	45	2.98051	0.346343	-21.125	603.253	23.1086	870.886	6.3114	- ND-		-19.0009	26.2402	-14.214	40.4542
	60	3.68838	0.313606	-20.89	586.369	20.8097	775.317	6.9382	- ND-		-20.5621	29.297	-24.84	54.137
	75	2.71898	0.279206	-21.142	710.187	18.829	358.861	6.911	- ND-			32.281	-27.38	59.661
	90	2.74939	0.259312	-21.123	1070.38	17.2731	781.224	8.3935	- ND-		-24.7675	31.8726	-25.223	57.0956
	105	2.12496	0.2478	-20.748	507.575	16.4295	1013.08	8.8837	- ND-		-26.1419	34.6405	-20.156	54.7965
	120	2.07439	0.265196	-20.65	772.096	15.3848	1107.17	9.3244	- ND-		-27.7329	37.9643	-19.0859	57.0502
	135	2.87126	0.288455	-21.689	704.559	14.4313	1516.67	9.5764	- ND-		-28.5188	38.2303	-14.365	52.5953
	145	2.65501	0.295766	-21.541	1172.74	13.4006	1200	9.8098	- ND-		-29.3995	35.478	-13.256	48.734
	160	2.48832	0.260727	-21.324	1037.66	12.1834		10.1537	- ND-			39.1633	-10.746	49.9093
	175	2.85637	0.226143	-20.75	1071.43	10.1722	1721.52	10.748	- ND-		-29.6432	40.0589	-9.734	49.7929
	190	2.63648	0.193338	-20.502	947.614	9.296	1545.99	11.5155	- ND-		-31.0617	42.9546	-6.156	49.1106
	205	2.10426	0.177901	-20.942	1341.58	7.4672	1918.78	11.6927	- ND-		-33.0762	44.5339	-1.793	46.3269
	220	2.22836	0.226428	-21.356	1274.04	5.6191	1933.12	12.7553	- ND-		-34.6384	44.8934	3.364	41.5294
	235	2.41662	0.221692	-20.512	1240.27	4.1801	1940.3	12.8634	- ND-		-36.4764	51.0027	14.94	36.0627
	250	1.66664	0.213073	-21.065	2010.28	2.0497	1997.68	13.6748	391.333	-41.48	-35.8503	47.4171	25.368	22.0491
	265	1.1692	0.0640688	-20.632	970.126	0.8708	2019.14	14.1098	678.611	-62.85		ND	28.932
	280	0.560784	0.0823241	-20.458	1217.76	0.2806	2130.38	13.7415	13741.8	-87.88	-34.1773	ND	30.362
	295	0.962137	0.0801605	-20.347	1116.46	0.4786	2214.77	13.0667	23602.9	-83.219		ND	32.521
SSK-42/7	1	1.0858	0.0931445	-21.264	0	29.1976	373.629	2.4618	- ND-			22.1029	ND
	15	1.8301	0.198728	-20.358	0	25.0583	546.413	3.4927	- ND-		-7.34	24.2869	ND
	30	1.76064	0.179225	-20.205	78.6866	25.9257	317.51	4.0276	- ND-		-10.82	24.475	ND
	45	0.710879	0.068746	-20.198	46.3568				- ND-			34.7634	ND
	60	1.07507	0.0707506	-20.132		16.9725	500.124	5.4641	- ND-		-13.74	27.7894	ND
	75	0.85566	0.0848572	-19.968	571.716	17.2016	567.089	6.0715	- ND-		-16.86	28.6362	-15.976	44.6122
	90	0.683846	0.055296	-19.822	706.042	16.1116	794.937	6.7423	- ND-		-19.84	27.7935	-13.862	41.6555
	105	0.924653	0.062869	-19.854	149.408	12.1313			- ND-			30.6422		30.6422
	120	1.00945	0.051418	-19.802	604.045	13.0825			- ND-			33.6807	-10.236	43.9167
	135	1.0068	0.068392	-19.813	756.557	10.7764	979.747	8.2398	- ND-		-22.81	33.9184	-2.77	36.6884
	145	0.798139	0.059628	-19.654					- ND-
	150	1.36404	0.0739901	-19.609	695.939	9.3547	945.992	8.652	- ND-		-21.98	35.8437	2.652	33.1917
	165	0.699769	0.066541	-20.331	766.66	7.7291	1369.62	8.5106	- ND-		-21.76	37.2848	6.16	31.1248
	180	0.599623	0.071096	-20.138	1039.44	5.0935	1587.34	9.5098	- ND-		-23.96	36.8048	5.745	31.0598
	195	1.12573	0.0976278	-20.422	574.702	5.0112	1147.22	8.6748	- ND-		-20.87	41.6435	7.214	34.4295
	210	0.578297	0.049765	-20.224	685.836	3.5954	918.987	11.452	- ND-		-26.11	ND	13.221
	225	0.811287	0.058925	-20.036	918.206	1.9645	1954.43	11.6211	- ND-		-21.17	ND	20.279
	240	0.441503	0.042086	-19.967		1.3469			1095.17	-62.269		ND	ND
Sampling	Depth	TOC	TN	d13CTOC	HS-	SO42-	NH4+	DIC	CH4	δ13CCH4	δ13CDIC	d34SSO4	d34SHS
Site	(cmbsf)	wt%	wt%	‰VPDB	(µM)	(mM)	(µM)	(mM)	ppm	‰VPDB	‰VPDB	‰VCDT	‰VCDT
SSK-42/8	1	0.337264	0.038138	-20.471	ND	28.032	321.519	3.314	- ND-
	15	0.622021	0.0310287	-18.01	6.1976	27.7945	858.228	3.4098	- ND-		-7.4062	22.6301	ND
	30	0.549645	0.0358512	-19.588	9.8432	27.8299	1035.44	3.4756	- ND-		-6.7048	24.3108	ND
	45	0.641929	0.0362804	-17.948	10.5724	27.4056	964.731	3.5244	- ND-			25.8132	ND
	60	0.496395	0.0338755	-18.214	28.6791	27.1115	1011.24	4.3016	- ND-		-5.6084	24.2433	ND
	75	0.402744	0.0388631	-18.102	14.3395	26.2939	1097.05	4.821	- ND-		-8.9962	25.8249	ND
	90	0.450671	0.0323692	-18.418	38.6438	25.9994	384.81	4.0764	- ND-		-5.8502	25.5036	ND
	105	0.357903	0.0226187	-19.653	58.6949	27.1809	349.367	4.216	- ND-		-5.2304	28.0504	ND
	120	0.355245	0.0302744	-17.652	50.3099	28.8341	405.063	4.4122	- ND-		-5.2581	26.1446	ND
	135	0.321388	0.038821	-18.522	84.5789	25.9937			- ND-			28.6574	ND
	145	0.425108	0.0256169	-18.421	189.573	26.3736	501.321	5.1545	- ND-			29.3489	-26.871	56.2199
	150	0.579933	0.0413416	-18.243	179.548			4.6797	- ND-			27.3821	-27.314	54.6961
	165	1.06591	0.0419119	-18.274	50.3099	25.8789	445.57	4.7016	- ND-		-11.2286	27.3759	ND
	180	0.3349	0.045872	-18.952	162.231				- ND-			28.3712	ND
	195	0.401957	0.0283195	-18.846	92.5993	25.2911	901.266	5.1179	- ND-			30.6736	-28.901	59.5746
	210	0.403108	0.0311493	-18.963	295.297	24.5837	1364.56	5.2764	- ND-		-7.5674	28.7255	-29.451	58.1765
	225	0.412583	0.0371009	-19.22	171.345	23.5752	1511.39	5.4585	- ND-		-9.74758	31.9641	-21.697	53.6611
	240	0.455575	0.0265004	-18.541	211.447	24.6777	1564.11	5.8431	- ND-		-9.03325	32.2051	-27.633	59.8381
	255	0.503664	0.0348437	-18.379	514.036	24.9109	1577.22	5.813	- ND-		-9.6583	31.8446
	270	0.58091	0.042824	-18.472	498.238	23.0625			- ND-			32.5797	-23.85	56.4297
	278	0.791023	0.0506608	-18.304	379.147	25.0625	1620.25	5.8724	- ND-		-11.3979	33.4041	ND
														46.7043
														10.3889

## Sheet: Sheet3
Sampling		SSK-42/6	SSK-42/7	SSK-42/8
	30	-21.088
	45	-14.214
	60	-24.84
	75	-27.38
	90	-25.223
	105	-20.156
	120	-19.0859
	135	-14.365
	145	-13.256
	160	-10.746
	175	-9.734
	190	-6.156
	205	-1.793
	220	3.364
	235	14.94
	250	25.368
	265	28.932
	280	30.362
	295	32.521
	75		-15.976
	90		-13.862
	120		-10.236
	135		-2.77
	150		2.652
	165		6.16
	180		5.745
	195		7.214
	210		13.221
	225		20.279
	145			-26.871
	150			-27.314
	195			-28.901
	210			-29.451
	225			-21.697
	240			-27.633
	270			-23.85

## Sheet: Sheet2
Sampling		SSK-42/1	SSK-42/2	SSK-42/3	SSK-42/4	SSK-42/5	SSK-42/6	SSK-42/7	SSK-42/8														TOC	TN	d13CTOC	HS-	SO42-	NH4+	DIC	CH4	δ13CCH4	δ13CDIC
Site																							wt%	wt%	‰VPDB	(µM)	(mM)	(µM)	(mM)	ppm	‰VPDB	‰VPDB
SSK-42/1	4	24.559																					2.39236	0.25176	-21.196	- ND-	27.5614	80.1688	3.1659	- ND-		-1.6258
	10	22.9131																					2.75446	0.293049	-20.984	- ND-	26.8676	59.0717	3.2547	- ND-		-2.144
	24	26.2093																					1.85212	0.180502	-20.803	- ND-	26.2358	198.312	3.3065	- ND-		-3.5108
	40	26.0455																					1.34739	0.102807	-20.61	- ND-	25.0342	116.034	3.3244	- ND-		-7.7795
	50	24.9095																					0.853505	0.0506702	-20.318	- ND-	25.4929	145.57	3.3203	- ND-		-4.2104
	63	24.6176																					0.619711	0.0768583	-20.462	- ND-	23.2837	194.093	3.1236	- ND-		-5.7282
	74	27.8531																					0.538951	0.0654824	-19.546	- ND-	23.7687	259.997	3.8163	- ND-
	84	27.9204																					1.06621	0.0504618	-20.235	- ND-	24.1678	286.92	4.0123	- ND-		-6.2076
	92	26.9232																					0.669854	0.0635432	-19.264	- ND-	23.3561	400.844	4.1138	- ND-		-7.295
	102	27.6361																					1.13281	0.0826143	-19.65	- ND-	22.6538	405.063	4.4613	- ND-		-7.79448
	117	30.2097																					0.940086	0.0776256	-19.797	- ND-	25.4107	360.76	4.8268	- ND-		-9.02025
SSK-42/2	1	30.2097	24.0274																				4.86771	0.528044	-21.02	- ND-	29.1786	219.409	2.9309	- ND-		-4.1796
	15	22.9131	24.6534																				4.42046	0.47316	-21.029	- ND-	26.6736	341.772	3.1642	- ND-		-10.6022
	30		26.2646																							- ND-	27.495	362.869	3.6805	- ND-		-8.17815
	45		25.95																				4.194	0.428746	-21.453	- ND-	25.65	476.793	4.1016	- ND-		-9.16085
	60		26.843																				3.34817	0.358379	-21.114	- ND-	25.7981	535.865	4.2976	- ND-		-9.26405
	75		30.2292																				2.78475	0.284773	-21.284	- ND-	22.8117	476.793	5.161	- ND-		-11.0204
	90		31.4781																				2.65213	0.265352	-21.34	- ND-	25.5571	793.249	4.9423	- ND-		-12.9369
	105		33.0426																				2.27987	0.222808	-21.222	- ND-	24.2596	776.371	5.4138	- ND-		-11.9163
	120		33.3345																				1.99105	0.20251	-20.815	- ND-	22.6391	831.224	5.5179	- ND-		-12.158
	135		33.9193																							- ND-	22.1865	624.473	5.8236	- ND-		-11.9674
	150		32.3001																				1.20685	0.0942598	-20.486	- ND-	22.9931	698.312	6.1797	- ND-		-13.5114
	165		32.5457																				1.25887	0.0712675	-20.693	- ND-	22.8586	1023.21		- ND-		-12.6156
	180		33.0546																				0.910334	0.0772178	-21.099	- ND-	23.646	1141.35	6.1594	- ND-		-11.3777
	195		36.3063																				0.819668	0.0516765	-20.219	- ND-	20.9778	687.764	7.3772	- ND-		-12.9772
	210		35.9353																							- ND-	22.4463	858.65	7.2358	- ND-		-13.1455
	225		37.5769																				0.543099	0.0487363	-20.171	- ND-	21.7054	919.831	7.6285	- ND-		-13.0618
	240		38.4188																							- ND-	20.7212	978.903	7.7911	- ND-		-12.8195
	255		39.7892																				0.828775	0.058642	-19.89	- ND-	18.3662	1329.11	7.9211	- ND-		-13.0818
SSK-42/3	8		39.7892	23.6796																			4.9987	0.508418	-21.46	- ND-	28.3633		3.6033	- ND-		-5.66407
	20		24.0274	23.6741																			4.75726	0.520396	-21.486	- ND-	28.1744	149.789	4.1756	- ND-		-8.44637
	35			25.8573																			4.41174	0.481728	-21.589	- ND-	27.7705	237.342	4.7236	- ND-		-8.85417
	50			26.3648																			3.97829	0.370255	-21.515	- ND-	27.0146	221.519	5.1602	- ND-		-9.24072
	65			28.8932																			3.52259	0.272851	-21.253	- ND-	24.906	206.751	5.9131	- ND-		-8.45552
	80			29.633																			2.87848	0.250519	-21.305	- ND-	25.5519	336.775	4.435	- ND-		-7.56962
	95			30.5855																			2.2728	0.22766	-21.147	- ND-	24.1873	554.43	6.7195	- ND-		-8.67042
	110			31.996																			2.26517	0.226962	-20.838	- ND-	22.3933	458.228	7.3	- ND-		-9.57597
	125			32.2957																			1.46881	0.134638	-21.304	- ND-	21.677	478.903	7.6317	- ND-		-8.49202
	140			32.3467																			1.75776	0.144421	-20.792	- ND-	21.5249	698.734	7.7463	- ND-		-9.20982
	150			36.2551																			1.57834	0.136489	-21.074	- ND-	21.1966	829.091	7.7634	- ND-		-8.91797
	165			35.6314																			1.39286	0.110789	-20.609	- ND-	21.0161	1162.03	8.1724	- ND-		-8.80777
	180			34.6659																			1.72257	0.140481	-20.819	- ND-	20.0741	1190.3	8.7358	- ND-		-9.46607
	195			34.736																			1.41125	0.127736	-21.067	- ND-	19.4961	924.035	8.2854	- ND-		-10.7246
	210			34.8412																			1.52104	0.145195	-21.079	- ND-	19.0512	961.214	9.1154	- ND-		-10.2617
	225			36.6737																			1.26356	0.121622	-20.801	- ND-	18.1918	747.257	9.4089	- ND-		-10.1055
	240			40.2215																			1.56619	0.121015	-21.218	- ND-	18.0735	1018.99	8.6854	- ND-		-10.4628
	255			39.5784																			1.53155	0.144889	-20.918	- ND-	19.3964	1011.23	10.1797	- ND-		-9.91237
	270			40.3892																			1.39053	0.130094	-21.337	- ND-	17.4143	989.452	11.0138	- ND-		-12.2022
	285			39.0115																			1.5901	0.134793	-20.91	- ND-	17.3391	1175.53	11.013	- ND-		-9.36727
	296			38.8866																						- ND-	16.633	924.473	10.1858	- ND-		-9.60382
SSK-42/4	4			40.3892	28.6975																		3.89887	0.340461	-21.521	- ND-	24.9556	1210.13	6.8992	- ND-		-13.1135
	20			23.6741	32.5646																		4.21525	0.341217	-21.415	- ND-	21.1568	1688.61	8.2764	- ND-		-14.2885
	35				30.0149																					- ND-	21.1288	1013.08	8.678	- ND-
	50				31.9849																		3.35568	0.26278	-21.006	- ND-	20.0486	863.924	9.3919	- ND-
	65				35.1642																					- ND-	18.9767	1159.28	10.0821	- ND-		-16.2265
	80				33.9132																		3.17023	0.264206	-21.31	- ND-	17.5059	961.392	10.4683	- ND-
	95				35.2452																		2.83008	0.25146	-21.206	- ND-	17.3958	990.928	11.3837	- ND-		-17.0403
	110				35.2442																		2.86429	0.221112	-21.255	- ND-	16.8217	1052.95	9.9228	- ND-
	125				37.2941																		2.55985	0.211072	-21.182	- ND-	13.8008	1360.13	12.235	- ND-		-17.866
	140				38.9462																					- ND-	14.9695	1308.86	12.3447	- ND-		-18.4005
	150				38.329																		1.99794	0.1359	-21.162	- ND-	14.6158	1286.08	12.1244	- ND-
	160				41.4242																		2.36743	0.197561	-21.027	- ND-	13.2958	1379.75	10.8374	- ND-
	175				38.8911																		2.37429	0.17689	-21.304	- ND-	14.0794	1721.52	12.4837	- ND-
	190				37.5799																					- ND-	12.7817	2007.59	13.036	- ND-		-19.467
	205				38.7534																		2.18846	0.187353	-21.146	- ND-	11.7541	1744.3	13.1016	- ND-
	220				41.4396																		1.87456	0.138143	-21.004	- ND-	10.9884	1555.3	13.6447	- ND-		-20.3208
SSK-42/5	1				41.4396	23.3764																	4.61271	0.474871	-21.447	62.0819	28.8356	139.252	3.9382	- ND-		-5.8084
	15				28.6975	24.172																	4.37409	0.389052	-21.412	57.264	27.9356	150.844	5.0171	- ND-		-9.5806
	30					27.1372																	4.0704	0.433505	-21.725	59.3288	25.7704	501.266	6.2821	- ND-		-13.1588
	45					29.7078																	4.52309	0.494632	-21.671	61.3936	23.1922	386.076	7.0398	- ND-		-16.446
	60					30.5823																	3.56362	0.421592	-21.591	99.2484	22.4571	641.772	8.0496	- ND-		-18.9267
	75					32.1714																	3.19828	0.375844	-21.635	194.23	19.7155	746.835	8.7805	- ND-		-19.8573
	90					36.7549																	4.36994	0.417927	-22.092	313.3	17.2669	682.279	9.6089	- ND-		-21.4183
	105					33.6037																	4.12283	0.392389	-21.948	427.002	17.6498	958.699	10.265	- ND-		-21.618
	120					33.0546																	3.20928	0.384537	-21.925	226.578	16.2797	1088.61	11.0317	- ND-		-23.1795
	135					35.0209																	3.28605	0.367502	-21.945	254.935	15.8326	872.152	11.461	- ND-		-21.5403
	145					35.7755																	3.65044	0.352648	-22.365	296.782	14.7989	948.101	11.3488	- ND-		-24.3608
	160					35.5128																	3.09381	0.310167	-21.987	270.077	13.0228	1106.33	11.8594	- ND-		-24.8288
	175					37.9991																	3.10871	0.303024	-21.693	183.905	13.0084	1006.33	12.0902	- ND-		-25.324
	190					40.8043																	2.80439	0.243585	-21.745	154.31	11.043		12.6423	- ND-		-25.8128
	205					38.7342																	2.32439	0.262257	-21.731	203.865	10.5552		12.7756	- ND-
	220					39.0779																			-21.621	61.3936	9.6447	1248.1	13.3919	- ND-		-27.3708
	235					41.374																	2.00691	0.17955	-21.317	54.5109	8.3577	1286.08	13.6244	- ND-		-28.293
	250					41.8745																	1.74048	0.153039	-21.248	58.6405	6.6526	1526.58	14.174	- ND-		-29.071
	265					44.1954																	1.63495	0.146222	-21.693			1549.37	14.6106	- ND-		-29.8373
	280					45.9034																	1.21065	0.120725	-20.994	54.5109	4.3842	1596.47	14.9715	- ND-		-30.7206
SSK-42/6	1					23.3764	23.4154																2.44069	0.268948	-21.095	0	27.6718	382.49	3.842	- ND-		-8.9478
	15					45.9034	24.6848																3.7323	0.340097	-21.456	0	25.4969		5.0976	- ND-		-14.9431
	30						28.2268																3.37138	0.369769	-20.783	321.325	26.6722	599.578	6.004	- ND-		-16.1765
	45						26.2402																2.98051	0.346343	-21.125	603.253	23.1086	870.886	6.3114	- ND-		-19.0009
	60						29.297																3.68838	0.313606	-20.89	586.369	20.8097	775.317	6.9382	- ND-		-20.5621
	75						32.281																2.71898	0.279206	-21.142	710.187	18.829	358.861	6.911	- ND-
	90						31.8726																2.74939	0.259312	-21.123	1070.38	17.2731	781.224	8.3935	- ND-		-24.7675
	105						34.6405																2.12496	0.2478	-20.748	507.575	16.4295	1013.08	8.8837	- ND-		-26.1419
	120						37.9643																2.07439	0.265196	-20.65	772.096	15.3848	1107.17	9.3244	- ND-		-27.7329
	135						38.2303																2.87126	0.288455	-21.689	704.559	14.4313	1516.67	9.5764	- ND-		-28.5188
	145						35.478																2.65501	0.295766	-21.541	1172.74	13.4006	1200	9.8098	- ND-		-29.3995
	160						39.1633																2.48832	0.260727	-21.324	1037.66	12.1834		10.1537	- ND-
	175						40.0589																2.85637	0.226143	-20.75	1071.43	10.1722	1721.52	10.748	- ND-		-29.6432
	190						42.9546																2.63648	0.193338	-20.502	947.614	9.296	1545.99	11.5155	- ND-		-31.0617
	205						44.5339																2.10426	0.177901	-20.942	1341.58	7.4672	1918.78	11.6927	- ND-		-33.0762
	220						44.8934																2.22836	0.226428	-21.356	1274.04	5.6191	1933.12	12.7553	- ND-		-34.6384
	235						51.0027																2.41662	0.221692	-20.512	1240.27	4.1801	1940.3	12.8634	- ND-		-36.4764
	250						47.4171																1.66664	0.213073	-21.065	2010.28	2.0497	1997.68	13.6748	391.333	-41.48	-35.8503
SSK-42/7	1						51.0027	22.1029															1.0858	0.0931445	-21.264	0	29.1976	373.629	2.4618	- ND-
	15						23.4154	24.2869															1.8301	0.198728	-20.358	0	25.0583	546.413	3.4927	- ND-		-7.34
	30							24.475															1.76064	0.179225	-20.205	78.6866	25.9257	317.51	4.0276	- ND-		-10.82
	45							34.7634															0.710879	0.068746	-20.198	46.3568				- ND-
	60							27.7894															1.07507	0.0707506	-20.132		16.9725	500.124	5.4641	- ND-		-13.74
	75							28.6362															0.85566	0.0848572	-19.968	571.716	17.2016	567.089	6.0715	- ND-		-16.86
	90							27.7935															0.683846	0.055296	-19.822	706.042	16.1116	794.937	6.7423	- ND-		-19.84
	105							30.6422															0.924653	0.062869	-19.854	149.408	12.1313			- ND-
	120							33.6807															1.00945	0.051418	-19.802	604.045	13.0825			- ND-
	135							33.9184															1.0068	0.068392	-19.813	756.557	10.7764	979.747	8.2398	- ND-		-22.81
	145																						0.798139	0.059628	-19.654					- ND-
	150							35.8437															1.36404	0.0739901	-19.609	695.939	9.3547	945.992	8.652	- ND-		-21.98
	165							37.2848															0.699769	0.066541	-20.331	766.66	7.7291	1369.62	8.5106	- ND-		-21.76
	180							36.8048															0.599623	0.071096	-20.138	1039.44	5.0935	1587.34	9.5098	- ND-		-23.96
	195							41.6435															1.12573	0.0976278	-20.422	574.702	5.0112	1147.22	8.6748	- ND-		-20.87
	15							41.6435	22.6301														0.622021	0.0310287	-18.01	6.1976	27.7945	858.228	3.4098	- ND-		-7.4062
	30							22.1029	24.3108														0.549645	0.0358512	-19.588	9.8432	27.8299	1035.44	3.4756	- ND-		-6.7048
	45								25.8132														0.641929	0.0362804	-17.948	10.5724	27.4056	964.731	3.5244	- ND-
	60								24.2433														0.496395	0.0338755	-18.214	28.6791	27.1115	1011.24	4.3016	- ND-		-5.6084
	75								25.8249														0.402744	0.0388631	-18.102	14.3395	26.2939	1097.05	4.821	- ND-		-8.9962
	90								25.5036														0.450671	0.0323692	-18.418	38.6438	25.9994	384.81	4.0764	- ND-		-5.8502
	105								28.0504														0.357903	0.0226187	-19.653	58.6949	27.1809	349.367	4.216	- ND-		-5.2304
	120								26.1446														0.355245	0.0302744	-17.652	50.3099	28.8341	405.063	4.4122	- ND-		-5.2581
	135								28.6574														0.321388	0.038821	-18.522	84.5789	25.9937			- ND-
	145								29.3489														0.425108	0.0256169	-18.421	189.573	26.3736	501.321	5.1545	- ND-
	150								27.3821														0.579933	0.0413416	-18.243	179.548			4.6797	- ND-
	165								27.3759														1.06591	0.0419119	-18.274	50.3099	25.8789	445.57	4.7016	- ND-		-11.2286
	180								28.3712														0.3349	0.045872	-18.952	162.231				- ND-
	195								30.6736														0.401957	0.0283195	-18.846	92.5993	25.2911	901.266	5.1179	- ND-
	210								28.7255														0.403108	0.0311493	-18.963	295.297	24.5837	1364.56	5.2764	- ND-		-7.5674
	225								31.9641														0.412583	0.0371009	-19.22	171.345	23.5752	1511.39	5.4585	- ND-		-9.74758
	240								32.2051														0.455575	0.0265004	-18.541	211.447	24.6777	1564.11	5.8431	- ND-		-9.03325
	255								31.8446														0.503664	0.0348437	-18.379	514.036	24.9109	1577.22	5.813	- ND-		-9.6583
	270								32.5797														0.58091	0.042824	-18.472	498.238	23.0625			- ND-
	278								33.4041														0.791023	0.0506608	-18.304	379.147	25.0625	1620.25	5.8724	- ND-		-11.3979
									33.4041
									22.6301
